# Supplementary material for: A New Fluorescence Detection Method for Tryptophan- and Tyrosine-Derived Allelopathic Compounds in Barley and Lupin
Source: Plants (Basel). 2023 May 9;12(10):1930. doi: 10.3390/plants12101930 (PMC10222917; doi:10.3390/plants12101930)
Supplement: Supplementary file 1 [file plants-12-01930-s001.zip]

Archive with 1 entries (1 files):
- plants-2334504-supplementary.pdf
